# Supplementary material for: Consumption of a Low Carbohydrate Diet in Overweight or Obese Pregnant Women Is Associated with Longer Gestation of Pregnancy
Source: Nutrients. 2021 Oct 5;13(10):3511. doi: 10.3390/nu13103511 (PMC8538994; doi:10.3390/nu13103511)
Supplement: Supplementary file 1 [file nutrients-13-03511-s001.zip]

Archive with 1 entries (1 files):
- nutrients-1371172-supplementary.pdf
